# Supplementary material for: Age-related reduction in anxiety and neural encoding of negative emotional memory
Source: Front Aging Neurosci. 2024 Jul 3;16:1375435. doi: 10.3389/fnagi.2024.1375435 (PMC11252031; doi:10.3389/fnagi.2024.1375435)
Supplement: Supplementary file 2 [file Table_1.xlsx]

## Sheet: EM_data
Subjects	Age	Sex (1- M, 2- F)	STAI_State	sensitivity_negative	sensitivity_neutral	negative_bias	neutral_bias	β(3,-59,53)	β(58,-44, 1)	β(-3,-79,48)	β(-13,12,51)	β(-23,-56,-12)
sub1	69	1	30	-1.11684	-0.0765786	1.59634	0.0200895	-0.300454	0.866185	2.70941	-0.343417	2.47029
sub2	63	1	29	0.640664	1.00722	-0.295161	-0.0587231	-1.64784	-4.4278	-12.3964	0.564204	-8.32095
sub3	32	2	28	1.17666	0.412156	-0.295161	0.33534	7.62789	0.0776825	7.63424	0.660014	2.51448
sub4	74	2	23	1.60227	1.49191	-0.452786	-0.610411	-9.40475	-4.30435	-9.62308	-1.07734	-9.92537
sub5	34	2	49	-0.257831	0.624966	0.33534	0.256527	1.90733	1.33877	7.35204	-0.0457934	1.92119
sub6	65	2	45	0.617037	0.463296	-0.137536	-0.452786	-9.4603	-2.03707	-1.2225	-3.67864	-1.03783
sub7	69	1	31	1.46828	1.91752	-0.452786	-0.768036	-8.20032	-11.2463	-9.55162	-4.09562	-5.8702
sub8	30	2	34	-0.707079	-0.0056958	0.65059	-0.452786	0.179168	-1.27919	-3.66077	-1.90728	-1.48618
sub9	32	1	52	-1.32204	-2.64616	-0.610411	0.177715	11.522	12.4892	10.7495	13.5621	18.6179
sub10	69	2	22	-1.06959	0.199346	1.28109	0.414152	0.817813	-1.90389	3.15276	2.26541	2.97118
sub11	39	1	36	2.18552	1.91752	-0.768036	-0.768036	-2.75712	1.72971	-2.2812	0.519469	2.20898
sub12	60	1	20	-0.415457	0.408111	0.492965	-0.531599	-4.46032	-3.96812	-5.17115	-2.96485	-8.25278
sub13	64	1	36	0.837777	0.293857	0.177715	-0.216348	1.07446	-0.647094	1.54655	1.44323	2.61937
sub14	56	1	33	-0.525826	-0.0293234	0.33534	-0.295161	1.09372	-0.573683	1.20575	-2.0167	-0.716154
sub15	34	1	30	0.553922	-0.131764	-0.610411	-0.0587231	-5.1452	-2.86885	-5.36849	-5.6517	-4.15513
sub16	68	2	21	0.215044	-0.754496	-0.137536	-0.373973	1.57302	-0.686271	5.49621	1.88893	1.52779
sub17	35	1	56	-1.14047	-1.7475	1.75397	0.887028	-1.01293	0.0521722	-0.828011	1.43665	4.73781
sub18	69	2	24	0.703779	1.7599	0.177715	-0.610411	-2.8232	1.98905	1.45973	-2.2262	-2.34486
sub19	50	1	30	-0.368201	-1.49148	0.177715	-0.373973	-2.31126	-1.60771	-4.58326	-3.06869	-1.48186
sub20	23	2	28	1.60227	0.955915	-0.452786	-0.610411	-1.99058	-4.62061	-4.71086	-3.87843	-6.84229
sub21	28	1	52	-0.415457	0.1953	0.492965	-0.452786	3.2614	-0.134005	0.99907	-2.30061	-0.630061
sub22	23	2	33	0.207276	-0.218344	0.808215	0.96584	-1.67909	1.3424	-3.77145	0.0210649	-6.15164
sub23	74	1	21	0.640664	1.24365	-0.295161	-0.295161	-4.0952	-2.80839	-0.698815	-0.752005	-1.84847
sub24	64	1	48	-3.66247	-3.32359	4.27597	3.80309	-0.572957	2.68092	5.31883	0.97035	4.64355
sub25	35	2	36	0.664292	1.06628	-0.452786	-0.452786	1.19796	-0.371472	-3.23232	0.729816	-5.64746
sub26	45	2	40	1.6259	1.31065	-0.610411	-0.295161	3.34961	1.04882	4.70613	0.804926	6.03484
sub27	22	2	45	0.798289	1.7599	-0.452786	-0.610411	0.972054	-0.89379	1.21222	-0.51961	2.50498
sub28	24	2	39	0.151929	-1.07363	-0.610411	0.414152	16.7373	7.07657	20.7451	9.01988	14.9479
sub29	34	2	45	0.932287	1.30272	-0.452786	-0.689224	2.28147	1.26498	5.23789	0.0952884	1.44791
sub30	22	2	48	-1.30618	-1.27463	0.177715	0.414152	1.63032	2.01697	3.28261	3.61137	5.86798
sub31	54	2	35	-1.77906	-0.155391	0.65059	0.0989021	-4.57647	-1.96984	-6.18031	-1.99986	-5.56925
sub32	78	1	20	-0.462712	0.447598	0.808215	0.0989021	-6.2359	-5.68252	-13.6471	-1.9874	-12.0487
sub33	56	2	30	-1.2353	-1.5033	-0.295161	-0.295161	-2.13806	0.351039	-2.17246	-1.54403	-0.361712
sub34	69	1	25	-0.0370915	0.814149	0.65059	0.33534	-2.46887	-3.65158	-4.47411	-3.59918	0.251388
sub35	25	1	26	0.664292	-0.510129	-0.452786	-0.216348	-0.510377	-4.79631	-5.8756	-3.53941	-1.48011
sub36	37	2	63	1.10577	0.624966	0.177715	0.256527	2.35679	4.23048	17.6898	10.9011	18.7365
sub37	64	1	39	1.60227	1.9609	-0.452786	-0.610411	-1.93789	-2.21737	7.96852	-1.08542	0.507807
sub38	74	2	37	-0.139693	0.451482	-0.452786	-0.373973	-1.09616	1.28249	0.944018	0.581343	0.938677
sub39	69	1	24	-2.66979	-2.00385	0.33534	-0.531599	-0.656453	-0.206201	-0.235961	-1.52971	-0.541084
sub40	69	1	22	-0.194717	0.151929	0.808215	-0.610411	-1.40368	-2.25236	-3.29555	-1.27591	-3.91678
sub41	69	2	26	1.15303	1.01903	-0.137536	-0.137536	-5.94143	-1.94217	-4.90662	-8.00008	-4.57088
sub42	65	1	20	-1.18805	-1.82648	-0.610411	-0.373973	3.85235	-0.0531676	6.40272	-0.405554	1.87992
sub43	65	1	30	0.506667	1.1964	-0.295161	0.0200895	2.05974	-2.77949	9.45589	1.60282	1.69979
sub44	73	1	23	0.325414	0.955915	0.0200895	-0.610411	-4.53224	-3.2745	-6.9158	-3.72918	-7.04015
sub45	80	1	20	0.0732784	0.841661	0.808215	-0.295161	-1.73046	-4.14002	1.41078	-3.73248	8.24166
sub46	66	2	31	0.593409	1.29091	0.0200895	-0.610411	-2.39711	-2.39301	-1.92691	0.0604648	-0.796345
sub47	42	1	23	0.309555	-0.98705	-0.768036	-0.610411	-0.67777	-3.29293	-7.86741	-3.40902	-9.18916
sub48	35	1	30	0.0179318	0.215044	-0.610411	-0.137536	2.60756	-1.32216	1.4256	-1.41458	-0.193723
sub49	63	2	22	0.285927	0.581595	-0.610411	0.0989021	-2.82812	-3.81379	-4.79296	-3.98582	-3.46567
sub50	68	1	34	0.128302	-0.218506	-0.452786	-0.373973	-4.2343	3.38443	-4.09288	2.58145	2.2734
sub51	70	1	29	-7.72965	-7.71379	4.59122	5.37934	0.538856	-0.960375	-0.700526	0.327435	-1.69643
